# Supplementary material for: 2025 Position statement on active outdoor play
Source: Int J Behav Nutr Phys Act. 2025 Sep 25;22:117. doi: 10.1186/s12966-025-01813-9 (PMC12462132; doi:10.1186/s12966-025-01813-9)
Supplement: Supplementary file 3 — Appendix C [file 12966_2025_1813_MOESM3_ESM.xlsx]

## Sheet: Directory
Tab Label	Description
Directory	This tab provides an overview of the tab directory and summarizes overall survey statistics
R1 Participant	This tab presents information on Round 1 survey respondents’ primary country of residence or workplace and sectors; participants were permitted to select multiple sectors
R1 (all valid cases)	This tab contains all Round 1 survey responses that passed initial data validation checks, including both complete and partial responses.
R1 (complete cases)	This tab includes only fully completed Round 1 survey responses, used for quantitative analyses requiring complete datasets.
R1 Qualitative feedback	This tab presents open-ended responses and qualitative comments provided by Round 1 participants, organized by survey section.
R2 (all valid cases)	This tab contains all Round 2 survey responses that passed initial data validation checks, including both complete and partial responses.
R2 (complete cases)	This tab includes only fully completed Round 2 survey responses, used for quantitative analyses requiring complete datasets.
R2 Qualitative feedback	This tab presents open-ended responses and qualitative comments provided by Round 2 participants, organized by survey section.
R3 Participant	This tab presents information on Round 2 survey respondents’ primary country of residence or workplace and sectors; participants were permitted to select multiple sectors
R3 (all valid cases)	This tab contains all Round 3 survey responses that passed initial data validation checks, including both complete and partial responses.
R3 (complete cases)	This tab includes only fully completed Round 3 survey responses, used for quantitative analyses requiring complete datasets.
R3 Qualitative feedback	This tab presents open-ended responses and qualitative comments provided by Round 3 participants, organized by survey section.
Overall Survey Statistics
R = (Survey) Round	Participation
R1	Total survey link opened	130
	Total complete responses	84	0.646154
	Incomplete responses (≥50% complete)	97	0.746154
	Incomplete responses (<50% complete)	33	0.340206
R2	Total survey link opened	111
	Total complete responses	76	0.684685
	Incomplete responses (≥50% complete)	97	0.873874
	Incomplete responses (<50% complete)	14	0.126126
R3	Total survey link opened	308
	Total complete responses	197	0.63961
	Incomplete responses (≥50% complete)	204
	Incomplete responses (<50% complete)	104

## Sheet: R1 Participant
Country	Participants who responded			Sector	Participants who responded
	n	%			n	%
Australia	5	0.0568182		Early childhood education	26	0.176871
Brazil	2	0.0227273		Elementary to secondary school	13	0.0884354
Canada	45	0.511364		Health professional	3	0.0204082
Denmark	4	0.0454545		Allied health professional (e.g., public health professional, physiotherapist, nurse, dietitian, occupational therapist)	8	0.0544218
Finland	1	0.0113636		Fitness professional (e.g., kinesiologist)	4	0.0272109
France	1	0.0113636		Injury prevention	2	0.0136054
Greece	1	0.0113636		Insurance	0	0
Japan	1	0.0113636		Law	0	0
Kenya	3	0.0340909		Professor/researcher	65	0.442177
Nepal	1	0.0113636		Non-governmental organization staff or board member	15	0.102041
New Zealand	2	0.0227273		Government	6	0.0408163
Poland	1	0.0113636		Other	5	0.0340136
Portugal	1	0.0113636
Serbia	1	0.0113636		Total	147	1
Slovakia	1	0.0113636
Slovenia	1	0.0113636		Note: participants were permitted to select multiple sectors; Others included childhood disability, play provision, urban planning and design, design, and funder.
South Africa	1	0.0113636
Spain	1	0.0113636
Taiwan	1	0.0113636
United Kingdom	8	0.0909091
United States	6	0.0681818
Total	88	1

## Sheet: R1 (all valid cases)
Section	Text	Aspects	Quantitative Responses (including missing values, n)
			Strongly agree	Somewhat agree	Neither agree nor disagree	Somewhat disagree	Strongly disagree	Non response		Strongly agree & somewhat agree (%)
1	2025 Position Statement	Clarity	72	23	1	1	0	0		0.979381
		Agreement	77	14	2	3	0	1		0.947917
2A	Evidence 1: Movement Behaviors	Clarity	51	36	2	7	1	0		0.896907
		Agreement	46	35	3	12	1	0		0.835052
		Alignment	67	19	3	6	1	1		0.895833
2B	Evidence 2: Health & Well-being	Clarity	69	21	2	4	1	0		0.927835
		Agreement	63	23	4	6	1	0		0.886598
		Alignment	72	19	4	0	1	1		0.947917
2C	Evidence 3: Risky Play	Clarity	37	39	5	13	3	0		0.783505
		Agreement	34	36	9	15	2	1		0.729167
		Alignment	49	25	12	8	1	2		0.778947
2D	Evidence 4: One Health	Clarity	67	19	4	5	2	0		0.886598
		Agreement	70	15	6	4	2	0		0.876289
		Alignment	74	14	6	2	0	1		0.916667
2E	Evidence 5: Nature & the Environment	Clarity	57	30	4	4	2	0		0.896907
		Agreement	60	27	4	5	1	0		0.896907
		Alignment	66	21	7	2	1	0		0.896907
2F	Evidence 6: Social Capital	Clarity	72	18	1	3	2	1		0.9375
		Agreement	68	23	3	1	1	1		0.947917
		Alignment	75	17	2	2	0	1		0.958333
2G	Evidence 7: Education	Clarity	67	19	2	5	2	2		0.905263
		Agreement	63	22	3	5	2	2		0.894737
		Alignment	71	14	6	2	1	3		0.904255
3A	Considerations and Future directions: cultural and global	Agreement	68	22	1	1	1	4		0.967742
3B	Emerging areas	Agreement	67	22	2	0	1	5		0.967391
4	Perception of importance
		Yes	Unsure	No	Non response		Yes	Unsure	No
	is update important to public health	93	2	0	2		0.978947	0.0210526	0
	important to gloabl and planetary health	75	19	2	1		0.78125	0.197917	0.0208333
	important for UNSDGs	83	12	1	1		0.864583	0.125	0.0104167
	important to you and your job	90	5	1	1		0.9375	0.0520833	0.0104167
	relevant to the country you reside in	93	2	0	2		0.978947	0.0210526	0

## Sheet: R1 (complete cases)
Section	Text	Aspects	Quantitative Responses (n)
			Strongly agree	Somewhat agree	Neither agree nor disagree	Somewhat disagree	Strongly disagree		Strongly agree & somewhat agree (%)
1	2025 Position Statement	Clarity	65	17	1	1	0		0.97619
		Agreement	66	13	2	3	0		0.940476
2A	Evidence 1: Movement Behaviors	Clarity	45	31	2	5	1		0.904762
		Agreement	41	31	3	8	1		0.857143
		Alignment	60	14	3	6	1		0.880952
2B	Evidence 2: Health & Well-being	Clarity	59	18	2	4	1		0.916667
		Agreement	53	21	4	5	1		0.880952
		Alignment	62	18	3	0	1		0.952381
2C	Evidence 3: Risky Play	Clarity	32	34	5	11	2		0.785714
		Agreement	30	33	8	12	1		0.75
		Alignment	44	25	11	4	0		0.821429
2D	Evidence 4: One Health	Clarity	58	18	4	4	0		0.904762
		Agreement	61	14	5	4	0		0.892857
		Alignment	64	14	5	1	0		0.928571
2E	Evidence 5: Nature & the Environment	Clarity	49	27	3	4	1		0.904762
		Agreement	53	23	4	4	0		0.904762
		Alignment	58	19	5	1	1		0.916667
2F	Evidence 6: Social Capital	Clarity	63	16	1	3	1		0.940476
		Agreement	61	19	3	1	0		0.952381
		Alignment	66	15	2	1	0		0.964286
2G	Evidence 7: Education	Clarity	58	19	2	4	1		0.916667
		Agreement	55	21	3	4	1		0.904762
		Alignment	65	12	5	1	1		0.916667
3A	Cultural and global considerations	Agreement	61	20	1	1	1		0.964286
3B	Emerging Areas	Agreement	62	20	1	0	1		0.97619
4	Perception of importance
		Yes (%)	Unsure (%)	No (%)	Yes (%)	Unsure (%)	No (%)
	is update important to public health	83	1	0	0.988095	0.0119048	0
	important to gloabl and planetary health	64	19	1	0.761905	0.22619	0.0119048
	important for UNSDGs	73	10	1	0.869048	0.119048	0.0119048
	important to you and your job	80	4	0	0.952381	0.047619	0
	relevant to the country you reside in	82	2	0	0.97619	0.0238095	0

## Sheet: R1 Qualitative feedback
	Qualtitative Responses
Section	Text	Number of responses	Main themes	Comments received
1	2025 Position statement	46	Inclusion, regional and cultural contexts	perhaps "...wellbeing of ALL people, communities..." to encompass not just those commonly associated with play, e.g., children?
				I'm not sure about the 'equitable access' part, it's also about opportunity
				add all ages
				"...wellbeing of people of all ages..."
				Explicit acknowledgement of systemic and intersectional barriers that marginalize certain groups, limiting their access to and engagement with AOP could also be included in the statement.
				There is no recognition of Indigenous Land-based perspectives throughout the document. This should be acknowledged and explained given the "global' steering committee.
				1. maybe "and wellbeing of people of all ages" 2. sectors and settings (e.g. home, school, community, etc.)
				Active outdoor play in any outdoor place is beneficial for health? Maybe this polluted places should be considered in the statement.
				I would suggest removing the word 'preserve' given the inequalities in access to outdoor/natural spaces that currently exist
				It's too generic. Identifying specific groups is important like home, schools and childcare for more self directed outdoor play,
				Active outdoor play "for all ages" - and intergenerationally. Play is too often conceived as something only for children. I think (argue) that we need to make this explicit.
			Environmental/planetary impact	Research on whether activity in nature is beneficial for the planet is far less clear-cut and well-documented compared to, for example, its effects on well-being. Thus, I miss the point about the planet being included in a subordinate clause that incorporates something like: "and while its broader environmental impact is complex and context-dependent, fostering meaningful engagement with nature c…
				Saying that AOP is beneficial for the planet may be a stretch (despite building a connection to nature) because human activity is in tension with environmental degradation and there are still a lot of play materials contributing to fossil fuels and toxins in the play environments.
				slightly unclear on how active outdoor play benefits the planet?
2A	Evidence 1: Movement Behaviors	55	Relationship with sleep unclear	Engaging in more active outdoor play is associated with increased physical activity levels and less time spent in sedentary behaviour and on screens. we need more research to understand whether AOP may also result in better and/or longer duration of sleep.
				The information about sleep is not clear to me. It would be important to state whether or not there is sufficient evidence to claim that engaging in active outdoor play brings benefits to sleep.
				Maybe something les vague for the sleep, such as: Evidence of the impact of outdoor play in sleep is inconclusive, but preliminary data suggest positive impact overall.
				I would be more positive with the sleep evidence. There is no evidence it reduces sleep quality or quantity is there? If not, perhaps leave the second bullet as "Engaging in active outdoor play may positively impact sleep in children and youth aged 0 to 15 years.
				I don't get why having a statement about something that may or may not be a link: Engaging in active outdoor play may or may not positively impact sleep in children and youth aged 0 to 15 years.
				It sounds like the sleep evidence is mixed or maybe trending towards the null? If that's the case, it may not be appropriate to include the link to better sleep. Without seeing the reviews themselves, this is hard to determine. It is also not clear what the evidence is for those older than 15 years.
				I think the bolded, summary statement is clear, but the messages around sleep appear to be contradictory at time. For example, the bolded statement notes that engaging in active outdoor play is linked to better sleep. Yet bullet point 2 mentioned that it may or may not positively impact sleep. Is it possible to just remove bullet point #2? Or, reword it so that it is more aligned with the take ho…
				I had assumed the correlation between sleep and AOP would have been more clearly observed. But if that's not the case then you've stated that well.
				It states that "AOP may or may not positively impact sleep," but the take-home message suggests that it "results in better and/or longer duration of sleep." These two statements do not align well.
				There seems to be a disconnect between the opening statement that AOP is "linked to ....better sleep" and the 2nd bullet which is neutral and does not suggest a link.
				"is linked to less screen time and may result in better sleep" might be better supported by the included evidence.
				re: sleep - the bolded the statement and the second bullet do not align. It is confusing to say "may or may not." Can you provide more detail that would make it clearer under what circumstances AOP benefits sleep? If not the takehome message (which I hope is true) is biassed..
				Middle bullet: If there is no evidence (and I wish there was) that active outdoor play positively impacts sleep, then why state it? It says nothing, unfortunately. Last bullet also. AOP also may not result in better and \/or longer duration of sleep. Could state more research is needed, or the evidence states it doesn't reduce the amount of sleep (if this is true...)
				And, the wording "may or may not positively impact sleep" is confusing for me - it is or not impacting? Maybe to use "the evidence is mixed" or similar?
				While I understand you want to acknowledge the nuances, the statements on sleep are a bit contradictory stated like this.
				The second evidence should be more concrete - showing the benefit like no1 and no3 and not leave any room for interpretation of the sentence.
				I would be more confident with the sleep evidence showing stronger associations/benefits to outdoor play and sleep. I would not refer to sleep as "better" and instead choose a more exact term...what exactly about sleep would be "better"...total sleep duration, less awakenings (less fragmented), faster time to sleep onset, etc.
				Point two, may or may not impact sleep. What does the evidence support yes or not? I wonder if that could confuse someone new to the idea of outdoop play?
				The bold statement makes it sound as if active outdoor play is linked to better sleep and then the bullet point says it may or may not be, this is a bit confusing
				The issue of sleep could be clarified - bullet 2 is confusing. I would remove
				My only query is in relation to sleep. For the bullet points, it seems like the evidence is limited and mixed. However, in the overarching statement it is presented as if the evidence is more concrete. If I've interpreted this correctly, perhaps sleep should be removed from the overarching statement and in the bullet point clarify that active play is not detrimental to sleep, but more evidence is…
				The second bullet point contradicts the main statement - do they sleep better or not? Is the point perhaps that it may be associated with better sleep? I would say this if there is some evidence it is but that sometimes no association is found. If it is sometimes associated with poorer sleep then we need to be really careful about concluding anything regarding sleep.
				It is important to emphasise that children who are not 'moving more' because of age or physical impairments are also benefitting from being outdoors.
				The lack of definitive evidence for impact on sleep makes me question the statement that AOP leads to better sleep - it feels like that should be qualified more in the statement
				I feel the statement regarding sleep needs to be revised. The second statement says 'may/may not' but then the overall conclusion indicates active outdoor play may improve sleep. Please consider removing may not from the second statement. Also, please do not use abbreviations.
			Needs more specificity regarding different age groups	At the same time, it would be maybe beneficial to use age ranges 0-9 children and 10-19 adolescents if possible. Or try to avoid 0 to 15 age range.
				On the previous slide, it said this position statement covers all age groups. It is unclear why these statements only focus on 0-15 years. what about 16 and 17 year olds and 18+??
				Did the reviews provide any evidence for 16- and 17-year-olds?
				Is there any evidence, even minimal, to support this statement in the older age group?
				The follow-up evidence points relate to children aged 0 to 15 years, yet the overarching statement refers to 'people' (assuming all ages). Does the inclusion of children and age range need to be included in the supporting points if the take home message refers to all ages? Similar to previous comment, the term 'play' is a challenging one to define in an adult population.
				The evidence is for 0-15 year olds but the statement seems as though its for all. The statement also doesnt align with the evidence provided on sleep. it seems a little misleading.
				It might be good to add some statement about what the evidence is for populations other than 0-15 years old. Also, I am wondering what mechanisms might explain why AOP participation might not have a positive effect on sleep in children and adolescents 0-15 years of age.
				The main statement (A. The evidence remains...) seems like it may be related to children, youth and adults. Is that correct? If so, it might be beneficial if the bullet points beneath could speak to adults as well (all the points seem to be related to children and youth).
				The evidence also focuses on youth behaviour, if evidence on adult behaviour is available that may better support the statement.
				The main statement refers to 'people' but then the sub statements refer to 'children and youth aged 0 to 15 years old." What do you think about making them consistent?
				Yes, I agree. I wonder about including adults in this as well since the statement is focusing not just on children & youth? Is there evidence that shows outdoor play decreases sedentary behaviour and screen time in adults? And also improves sleep quality in adults?
				Given that we do not talk only about children maybe it would be wise to add some evidence about the effects of AOP in people older than 15 years of age
			Inclusion considerations	Is this evidence based on research from developing countries? If there is no representation of such countries, it would be better to add the evidence evolved from developed countries.
				Where are the references to support each statement? From an inclusion perspective, I caution the use of "sit less".
			Other health concerns	social and mental health also benefit from outdoor play
				Can we then make a statement about how PA, less screen time etc., contribute to wellbeing? If service providers and academics are the audience for this, it can work. If parents/caregivers are the audience, I don't think it hits the right tone.
				There is a distinction being made here between sedentary behaviour and on screens. Are screens not part of sedentary behaviour? If so then I suggest that a distinction be made. If sedentary behaviour is meant to focus on sitting behaviour we need to think of the inequities with 'sitting less' for persons who use mobility devices such as wheelchairs. If the evidence is more so on screens then stic…
2B	Evidence 2: Health & Well-being	39	Spiritual health	Not sure about the term 'spiritual health' in children, what exactly is it referring to? What about just using wellbeing?
				Not sure I understand the difference between spiritual health (in first bullet), and spiritual health and wellbeing (in second bullet)
				References? Should we provide examples of spiritual health and wellbeing?
				will there be a definition or explanation of what is understood as "spiritual health" and "wellbeing"? And are such definitions/perceptions -- and the related evidentiary conclusion of bullet #2 -- consistent across cultures and continents?
				I was unclear about what the second bullet point under the main/bolded statment was getting at. The first staments notes a positive association between AOP and spiritual health. Is it that the second bullet point refers to well being (implying that mental, physical and social well-being were not addressed in the evidence). Or is it that the second statment is referring to 'indicators' of well-bei…
				I need a definition of spiritual. I don't disagree with it, but that's based on my own understanding of what spiritual is. Unfortunately it deflects from the academic, evidence based rigor of the project
				I am not sure what spiritual health entails
				unsure what is meant by the term "spiritual health", especially in a global context.
				Unlear what is meant by spiritual health and how this differs from mental health, have not come across this term at any point when reading 100s of papers for my PhD on the benefits of children being outdoors
				Spiritual health is not that common an outcome so it would be benefitical to have it defined along with these results to ensure clarity.
				I wonder if spiritual health needs defined somewhere?
				Would a working definition of 'spiritual' be helpful?
				Spiritual health is included in the first line, but then emphasized in the second. I'm confused as to why it is mentioned twice, or don't understand the difference between the two.
				spiritual health' is not yet commonly used in the literature (or popular media) and I worry how much it will be understood - I advise that there be significant clarity around this term in expanded language.
				Although 'spiritual' health is also mentioned in the definition of health in WHO statement, this may need some explanation for clarification.
			More specificity regarding age groups	the active outdoor play is more common in the child and youth literature. In adults its often called outdoor physical activity - adults dont usually play.
			Defining play	again, I think the term "play" is being applied too broadly across ages; agree on the rest
			Evidence	Only that the evidence summary is very general i.e. social health is mentioned but no further information provided (although if this is provided in a larger evidence brief that would be ok)
				The strength of the evidence is missing (i.e., 'favourable associations' - are these small, medium or large in magnitude)?
				I would say that the statement and the evidence is somehow overlapping. The evidence does not add something more to the statement
2C	Evidence 3: Risky Play	61	Clarity on second statement (regarding independent mobility and wellbeing)	I am confused by the ambiguity in this statement - why is it not good for wellbeing?
				I do not agree with the last statement about independent mobility.
				I think we need additional information about the cases in which IM is not good for wellbeing (higher risk taking, insecurity, injuries, etc.)
				makes sense on the independent mobility
				need more clarity on how/why independent mobility may not always be good for well-being
				Also, the average reader may not understand "independent mobility".
				It's unclear why the statement around independent mobility is integrated with risky play - I would move it to another section/make it it's own bolded, summary statement. In doing so, I think that would allow the team to better clarify the evidence around independent mobility. Here, yiou read that risky play is good for children's health...and then the next line notes that indepdendent mobility ma…
				The last statement may need additional detail as to why independent mobility may not always be good for well-being. Risk of getting lost?
				Identify if the associations with independent mobility are associated with all people or just children. Independent mobility is associated with more than just physical activity - are we trying to highlight only the physical activity benefit with IM (since the specific associations with risky play and children's health are not outlined). The fact that IM may not be good for wellbeing is also hard …
				"Independent mobility" means vague.
				I don't think it is clear what is meant by "Independent mobility .... but may not always be good for wellbeing" - the not always good for wellbeing needs more context
				Consider drawing a more clear connection between risky play, independent mobility, and physical activity (given that this theme is specifically on risky play). The link and distinctions may not be evident to all readers.
				I was unclear about what the second bullet point was getting at.
				For the second sub statement, I find it hard to understand, both grammatically and the context. I think it needs a good discussion here about what exactly should be said and how.
				Why is independent mobility nested under risky play? This doesn't make sense entirely although they are related and linking them does not apply well to young children. For young children, you should discuss their agency in play which is not the same thing, but related. I assume you will unpack why IM is not always good for wellbeing as that is not clear from the text as presented..
				I am not aware of evidence for IM having a negative relation to wellbeing
				I think it is necessary to elaborate on the point that it may not always be beneficial for well-being, as it is unclear from an external perspective what this entails-it is not concrete enough.
				I think the last part of the second sentence is a bit unclear "but may not always be good for wellbeing" - perhaps it requires a third statement which more clearly conveys the evidence pertaining to IM. Surely, if IM is good for PA, IM should also be good for wellbeing.
				Not clear what is meant with independent mobility and why it is not always good for wellbeing
				I was not aware that independent mobility could not be good for wellbeing
				The phrase 'Independent mobility....wellbeing' is not clear.
				I have strong reservations about the phrase "may not always be good for children's wellbeing". This is not my impression of the balance of evidence, unless it is pointing to the increased threat from traffic and other environmental hazards.
				I'm not sure 'independent mobility' is a play behaviour. If including independent mobility here, I think the statement for section C needs slightly amended.
				why not good for wellbeing?
				The independent mobility statement is confusing as to what exactly is meant by "not always good for wellbeing"
				The bullet point on IM doesn't seem connected to the main statement - needs to be more explicitly related one way or the other. It is not clear what is meant that IM may not always be good for wellbeing - that needs more clarify
				I don't understand the last sentence. Intependent mobility is not good for wellbeing? Is restricted mobility good for wellbeing? This sentence might be misunderstood.
				I don't understand the second bullet point. how having independent mobility not good for wellbeing? what's the connection?
				clarity around what may not be good for wellbeing - is this physical or mental or both?
			Evidence	the statements surrounding risky play are vague and somewhat weak. Isn't there better evidence?
				What specific types of health outcomes does risky play show positive associations with? The previous page outlined the different health domains that outdoor play is associated with. I would recommend the same be done for risky play.
				I think including some examples of the positive health outcomes and/or positive associations would be useful in clarifying the evidence for this statement.
				Anything about supports healthy risk assessments as kids age; bone density etc.? (if research supports this?)..
				Evidence that applies to adults could help.
			Underestimates parental concerns	I believe that engaging in risky play is a choice between parents and children, not something to be highly recommended, but this statement may sound like it highly recommends risky play and may be perceived as underestimating parents' concerns about risky play.
			Children's health	I wonder if limiting the statement to 'children's health' is a little too narrow. Other domains include social skills, mental emotional wellbeing, cognitive outcomes. Perhaps it could read "risky play has positive associations with healthy child development and wellbeing"
				what aspects of "children's health" specifically? would be good to list briefly, eg. fostering stronger associations with executive function, decision making, autonomy, motor competency, etc.
			References needed	References?
2D	Evidence 4: One Health	31	Definition/explanation/examples needed	Also not sure what "One health" really means
				One Health may not be a term that everyone is familiar with
				what is One health?
				I like the way the D. bullet is written, but the sub-bullets are not entirely clear and could be expanded to give examples.
				More could be done in this section to illustrate how AOP can be a connecting thread (or bridge) among public health protection, environmental health, ecological sustainability, climate action, conservation, etc. AOP can find common ground within all of those realms and related paradigms. THAT is the exciting opportunity.
				I think it would be good to add some specific explanation to most of the statements. They are not very clear.
				..Just need a definition of 'One Health'
				I agree with this but it would be hard for readers to understand "how." This statement would need to be supported by concrete examples.
				This one lacks some clarity for me. I'm not sure about it bridging gaps as such. I agree that it has relevance to all of these areas and it is good to highlight that. The bullet points feel like they are trying to include everything else you want to say rather than being clearly focused and linked.
				Not sure about this statement - seems unclear - "Active outdoor play has multifaceted benefits and policy relevance."
				Active outdoor play has multifaceted benefits and policy relevance.: such as? I agree with the statement, but it is vague.
				what does "policy relevance" mean?
			Environmentall sustainability	As I stated re: the first tab and central recommendation of the Position Statement - the relationship with environmental sustainability is not entirely positive given materials and fossil fuels and toxins.
				I agree with most of this, but I think the evidence connecting OP with environmental sustainability is ideological and scattered.. essentially, it would be better for the environment if people didnt use the environment so I am not convinced about OP being good for the environment..
			References needed	References?
2E	Evidence 5: Nature & the Environment	35	Clarity	I don't understand the 3rd bullet.
				Bullet point three could be clearer.
				The third bullet point was confusing to me (start of the sentence: "Compared to alternatives such as passive outdoor or active indoor activities..." - it's not clear how that connects to the next part of that sentence.
				The 3rd bullet is intriguing but does not yet paint a full picture. Is it saying that climate change will have a greater impact on indoor activities? If that is not well-supported or is not the intended point, consider deleting that opening phrase (bullet 3).
				Bullet point 3 not clear
			Air Quality	Air quality alerts stem from actual pollution levels so statement 2 does not make logical sense
				I agree the second bullet but I also think that 'rather than actual pollution levels' needs to be addressed somewhere. Maybe something like 'although actual pollution may be a concern, Air quality alerts...
				I have concerns about the statement that air quality alerts may not be accurate of "actual pollution levels". While this is likely to be true in some instances, it is certainly better to rely on air quality alerts or other public health guidance rather than suggesting that individuals can somehow discern pollution levels on their own (this may not be what the statement is intended to say, but cou…
				-I do not agree with focusing on air quality as the only example to public perception in point #2, since this is also true for other environmental factors affected by climate change, including: high heat, humidity, rainfall, flood and monsoon seasonal difficulties, ticks and mosquito (disease vector agents) etc. Highly suggest re-wording.
			Climate change/resilience	The evidence bullets don't explain how AOP can foster climate resilience.
				I suggest also adding somewhere how climate change elevates the risks already present from risky outdoor play, and the need to mitigate climate change to protect access to outdoor play.
				Is 'climiate resilience' the right term here? There isn't anything in the bullet points about climate resilience.
				I disagree with the fourth bullet and the importance being placed on recommending the curbing of personal travel choices regarding play. As indicated in the third bullet, the impact of climate change on active outdoor play may not be so detrimental. Promotion of local opportunities is good and should remain, but I don't think it should in-turn accuse and victimise (unintentially) those who may ne…
			Evidence	doesn't climate change challenge everything about human society? If so, why this specificity to outdoor play? While climate change poses a challenge to active outdoor play
				Similiar to my comments on the previous page, the bullets outlined here do not provide the actual evidence (in terms of the magnitude of some of the associations noted). I recommend that consistency be used throughout the different sections in terms of how the evidence is shared (i.e., ensuring the magniiude of the relationships are clearly outlined).
				This is important. So glad it is addressed. However the arguments seem to overlook extreme heat and also air quality due to forest fires so teh adaptive strategy argument does not hold across climate issues. Also this is where a comment shoudl eb made about toxins and fossil fuels used in play materials and surfaces.
				I am less convinced of the evidence between outdoor play in general and a relation with nature.
				It feels like the final bullet point contradicts the earlier statement that active outdoor play is good for the environment and planetary health? I am not convinced that active outdoor play fosters environmental stewardship more so than non active outdoor play/time learning outside, most of the studies I have read on this relate to time spent learning outdoors or relaxing outdoors.
			Consistency	This level of detail is incongruous with the previous statements that are very general - we should aim for consistency
				Inconsistent use of "active play outdoors" and "active outdoor play"
			Recommendation	For the local "open the door and step outside" - these spaces need to be protected, promoted, supported by local government and private landowners.
2F	Evidence 6: Social Capital	27	Clarity	The second bullet is unclear. Do you mean that across all age groups, feelings of social support and safety help increase AOP? The third bullet doesn't really have a recommendation - so we need to pay attention to all these factors in supporting AOP?
				I think this is also a well written and important statement. I would remove "and safety" from the 2nd bullet point, as it's not clear what it meant about "supporting the importance of safety across all age groups". Or, provide more context/explanation for the 2nd bullet point in relation to active outdoor play.
				Minor point: I am not sure I understand the mention of "safety" in bullet 2. "Research supports the importance of ...safety across all age groups" What does that mean, exactly?
				Basically, I think the many concepts and their distinctions are seeming a bit muddled to me.
				Can you clarify what 'safety' means in the second bullet point?
				The term "social capital" may need to be defined for clarity.
				share a mutually beneficially relationship' is too vague, unclear. Suggest using clearer language. If this is a lay report than using 'social capital' and 'bidirectional relationships' are too specialized/academic. You also use 'social capital' 3 times in first bullet - suggest more concise language and include social connection in addtion to or instead of social capital (unless it is explained i…
				Unclear how second bullet is related to AOP.
				Unclear of the difference between bullets 1 and 3 -- but suggest using the bracketed terms after first mention of social capital to help explain
				Point 2 need to add context, i.e. Research in physical activity? supports the importance of social support and safety across all age groups.
			Equity and marginalization	Great, though where is equity considerations, beyond age? Think there needs to be some elaboration of equity at some point, that certain segments of populations have access to outdoor play.
				It is important to stress that those with less social capital can be marginalised outdoors or have greater barriers to accessing it
			Examples or references needed	Examples needed if term "social capital" used in the statement
				References?
2G	Evidence 7: Education	39	Alternative learning concepts/terminologies	Included educator role. Would like to include something about child/student's role in child-initiated and child-driven learning.
				Suggestion to use Educators in place of Teachers to be inclusive of all Educators. Many readers will link Teachers with Educators working in school boards, KG-8.
				Child-led / inquiry-based learning. Following the interests of the child.
				The term "teacher as co-learner" may not effectively convey the intended meaning. "Teacher as facilitator" already implies co-exploration. What other pivotal roles do teachers have as learners themselves?
				To be more inclusive should we say Educators versus Teachers?
				Are teacher led programs shown to be more effective at promoting learning (e.g., socioemotional skills)? My (admittedly limited) understanding was that unstructured free play (not led by grown-ups) was very important for childhood development. Or is this statement mainly referring to more structured learning opportunities that are part of formal education?
				3rd bullet "Educators" not "teachers"
				I wonder about shifting from "Teachers" to "Educators" to be more inclusive of the variety of educational environments that this may relate to (e.g., early childhood education and care, post-secondary, etc.).
				In our work we would suggest that it is important to follow the child's lead and attend to what they notice and want to engage in outdoors. It is not necessary to dominate with adult led activities.
				possibly "educators" versus "teachers"
				Can we please acknowledge that as well as us working within the performative neoliberal frameworks, that learning for the individual can be "unknown, unplanned, unmeasureable" and THIS LEARNING is as valid and useful for the individual.
			Inclusion	I REALLY like and appreciate the statement on outdoor play meeting the needs of a wider diversity of students (here, I think about the unique value of outdoor play for supporting the learning of neurodivergent individuals). I think the last statement could benefit with some reference to the value of professional development/support for teachers to improve their ability to integrate play with extr…
				Also second bullet, highlight access for more diverse people / experiences due to this.
			Definition/clarity/examples	What would be considered ;playful pedagogies'?
				"Some literature indicates that knowledge retention and children's attention are similar to, or improved by, outdoor learning settings" -try to use different words than just "diverse" back-to-back -do keep in mind many schools globally do operate completely in outdoor/open classroom settings...Phillippines for example have very open classroom learning..so it's not just a "wider diversity of learn…
				Bullet point 1 hard to understand what it means - would remove
				First bullet not clearly enough worded - and 'playful pedagogies' too far from lay language. First part of first bullet could be clearer/stronger - I think you could remove 'some lit indicates' as you use 'may be similar'. 'Wider diversity of learners' could be clearer - and feels a bit redundant as worded. Also the bullets don't support the statement that AOP facilitates diverse learning opportu…
			Evidence	What is the magnitude of the evidence to support the recommendations being given (e.g., teachers play 'a pivotal role')?
				Re: the second part of that bullet, you haven't laid out the evidence that learning outdoors can help diverse learners. Why is that? Maybe the second bullet should come first as it explains what learning outdoors can look like?
				Is there evidence that lessons outdoors result in improved understanding/material retention?
				There is evidence that supports knowledge retention is greater outdoors (than indoors) for children. Is the evidence indicating that these settings are similar or that there are benefits to learning outdoors?
				All sounds great, but I wonder if it would be relevant in this section to perhaps mention the evidence of potential additional health benefits of learning outside vs inside?
				The evidence is not just about knowledge retention but also attention control. Again, these studies do not rely on the outdoor learning to be active though. I am unsure about it being active - if children are sitting down, involved in a role playing game for example, is this active play? It's still beneficial...
				Is the second bullet point 'evidence' or just an explanation of what AOPL is? To align with the others (where no definitions or explanations are given) it should only be included if it is evidence (I can see that it might be - just checking!)
3A	Cultural and global considerations	22	Recognition of cultral and environmental context	This is a very sensitive aspect, and the statement must emphasize these environmental and cultural differences between countries. One aspect that was not addressed in the statement, but perhaps should be mentioned, is the social determinants of Active Outdoor Play (AOP). These factors influence the health of populations in general, regardless of the geographic region.
				From a cultural perspective, would it not be valid to mention that using a specific terminology of outdoor play is a new phenomenon driven by euro-centric worldviews. Many non euro-centric cultures may have other words referring to free unstructured play outside and already embed significant value to this within their language. What some people call "outdoor play" is simply called "having a good …
				This is noticeable not only in outdoor play, but also in what is perceived to be 'risky play' in some contexts. Not really a suggestion, but something to consider re language used if any content is being included around the Cultural and Global Considerations.
				I didn't see evidence of whether the statements reflected reality for all contexts
				maybe refer to educational priorities as well as urban and climate considerations
				Need to consider the context of transitions of lifestyle in developing countries, where outdoor play time are reducing due to multiple factors such as unplanned urbanisation, more access to digital devices etc.
				Regional Variations in Outdoor Play: In some regions, outdoor play is deeply embedded in cultural traditions and daily life, making formal policies less necessary. Conversely, in areas where active outdoor play is less culturally prioritized, tailored policies and initiatives may be needed to promote its benefits.
				Global Diversity in Language and Interpretation: Cultural perceptions of outdoor play vary widely, as do the terminologies and values associated with it. Efforts should be made to communicate the Position Statement in ways that resonate with different languages, cultural norms, and priorities.
				Cultural Perceptions of Risk and Play: Attitudes toward risky play and outdoor activities differ across cultures, influencing how outdoor play is encouraged, regulated, and practiced. Strategies should respect and align with cultural norms while promoting the benefits of balanced, age-appropriate risk-taking.
				Equity and Access: The Position Statement should acknowledge and address global disparities in access to safe outdoor spaces, green infrastructure, and community resources. Efforts must be made to support underserved populations and regions with limited opportunities for active outdoor play.
				Collaboration with Local Stakeholders: To enhance its adoption and relevance, the Position Statement should encourage collaboration with local stakeholders, including educators, community leaders, and policymakers, to adapt recommendations to specific cultural and geographic contexts.
				Future Research and Global Dialogue: Continued research and global discussions are essential to better understand how cultural and regional differences shape outdoor play practices and to ensure the Position Statement remains adaptable and relevant across diverse contexts.
				Cultural context (including value placed on outdoor play vs other activities) and
				Is there a way to emphasise girls' learning and being physically active, which is often a barrier to their participation?
				Note the absence of Indigenous worldviews in the cultural considerations.
				Recognizing Indigenous Knowledge and Practices: Indigenous communities often have rich traditions of engaging with nature that align with the principles of active outdoor play. Recognizing and incorporating these practices can enrich the Position Statement and promote cultural inclusivity.
				reference to decolonising education/learning and recognition of indigenous knowing is important here.
				It would be beneficial to highlight the safety concerns surrounding AOP in regions prone to natural hazards, wars and conflicts, marginalized neighbourhood environments, and climate change. A call to action for establishing safe spaces for AOP would be a great precedent for promoting AOP, emphasizing the need for secure environments that support this practice.
				I'm unsure about promoting risky play in places where children are chronically exposed to risk or where there are no safe places to play so I wonder if we need to consider this.
				material contexts (eg other environmental threats; quality of healthcare and social welfare support systems).
			Policy	Even if outdoor play is embedded into culture, policies may be needed to preserve this
				I believe that even in countries where active outdoor play is embedded into culture there still need for polices to strenghentned it.
3B	Emerging areas	38	Inclusion, regional and cultural contexts	I think other emerging areas could be brought from the regional (continent) groups, such as Latin America, Asia, Africa, to see if these areas can be better conceptualized from a global perspective, or if a few more should be added that reflects global gaps (other than the need to research risky outdoor play outside the global north, which is the only area that mentions global)
				very worth exploring in terms of how relevant/accessible is play in a developing country context
				Need to develop a measure of active outdoor play that would be amenable to comparisons between countries;
				Restoration and revitalization of Indigenous ways in AOP
				Exploring risky outdoor play in regions outside the Global North to understand cultural, geographic, and socio-economic influences on outdoor play practices and outcomes.
				restrictions of outdoor play between genders/ religions
				It might be worth having more focus on exploring equity, diversity, inclusion and accessibility of outdoor play, as per the focus of the revised position statement.
				Equity in Access to Outdoor Play: Exploring systemic barriers (e.g., socioeconomic, racial, gender-based) to accessing outdoor play opportunities and developing strategies to promote equity.
				I think equity/ equality issues need to be reflected here or have greater prominence in it's own section. For example, we don't really know much about differences by sex/gender, SES, ethnicity, (dis)ability etc. This has important implication for how we implement AOP to ensure that we don't inadvertently widen inequalities. I still think we have huge amounts of work to do here.
			AOP across the lifespan	Outdoor play (active, risky, etc.) for older adults
				Investigating associations between 24-hour movement behaviors (physical activity, sedentary behavior, and sleep) and active outdoor play in adult and older populations, expanding the focus beyond children and youth.
				Building in more evidence about importance of being outdoors from birth (links to maternal health and wellbeing)
				Opportunities for very young children (birth to 12 months) outdoors
			Bridging Research, Policy and Practice	Policy designed and developed for active outdoor play in different populations.
				I think there is a lto to learn about how to use policy to increase active outdoor play (in particular, policy within other sectors that impact on time use and access)
				Local Government in most contexts are the biggest organisational enablers of time, space, and permission for play, and their knowledge and implementation of play including but beyond the playground is essential.
				Conducting conceptual and empirical studies to address the disconnect between theoretical research and real-world implementation, focusing on actionable strategies for practitioners, educators, and policymakers.
				Hasn't some of the designing/built environment work been done? I don't think it has been reviewed within this project but I suspect we know how to do it, it is more about implementation - convincing authorities to do it - than it is about how to design spaces/environments.
			Environmental determinants	more detailed and nuanced support systems for nature-based outdoor mobility, activity, and play other than built environments
				Outdoor Play in Urban vs. Rural Settings: Comparative studies examining the unique barriers, facilitators, and outcomes of active outdoor play in urban versus rural environments.
				Investigating how urban and rural design features, such as open spaces, accessible areas, shaded zones, and safe play environments, influence participation in active outdoor play.
				Outdoor play/independent mobility and transport/land use planning.
				I would clarify the 'built environments' bullet to read that we need to know more about the 'features and conditions of the built environment' that are conducive to AOP - but also to AOP across the spectrum (ie not just M-V). I also believe that accessibility of spaces should be more called out - both in terms of location of AOP spaces relative to children's homes as well as supporting AOP for ch…
				Once again, I emphasize that an emerging area, which was not addressed in the statement, is the investigation of the "Social Determinants of Active Outdoor Play (AOP)".
				Social environments conducive to active outdoor play
				Designing or redesigning learning environments to incorporate active outdoor play and learning. Evaluating the effectiveness of integrating active outdoor play into formal education systems, including the potential benefits for student engagement, well-being, and academic achievement.
				The tension between active outdoor learning and play and mandated curriculum including suggestions for teachers and professional development opportunities is a gap in current knowledge and literature
				I also think there's an opportunity to focus on professional development around active outdoor play, including in learning environments, which extends bullet 5, which seems to be focused on designing/redesigning learning environments.
				There should be some pedagogical gaps to address.
			Cognitive/learning outcomes	Evidence that shows that active outdoor play increases, and speeds up sociio-emotional learning
				Examining the impact of risky outdoor play on cognitive development, creativity, and academic performance across diverse populations and settings.
			Sustainability and Climate Change	I would like to see stronger connections forged with elements of the environmental health and sustainability agenda, including plastics, toxic chemicals, fossil fuel reliance, consumerism, and corporate profiteering. Promoting settings for AOP (natural settings as opposed to settings with engineered materials, artificial surfaces, products, etc.) could be a significant step forward in reducing th…
				Would like to see more on strategies for outdoor play under the context of climate change (forest fires, floods, etc.)... how are some communities being innovative and maintaining activities?
				Exploring links between active outdoor play and the United Nations Sustainable Development Goals (SDGs), particularly in addressing global challenges such as climate change, urbanization, and principles of justice, equity, diversity, and inclusion (JEDI). Highlighting how active outdoor play can promote sustainable practices and environmental stewardship across sectors.
			Relation with technology	Social media line could be strengthened by discussing outdoor play as a protective factor for navigating all kinds of technology; important to acknowledge that social media is not the only problematic technology (manipulative design is in apps etc) and should be highlighted.
				The Role of Technological Tools in Enhancing Active Outdoor Play
				Investigating the potential of active outdoor play to mitigate the negative impacts of social media use on mental, physical, and social health and well-being, with a focus on creating alternative opportunities for engagement and connection.
				Re. the point on socail media use - it currently reads like all social media is negative. Might also be worth considering how social media can be used in a positive way to promote AOP.
			Children's Rights	I am always surprised that children's rights aren't leveraged more in promotion of play/outdoor play/AOP and its related research. You talk about risky outdoor play outside of the global north but I think this should be 'outdoor play' more broadly - and more explicitly tied to cultural / equity / and children's rights issues.
			Aspects of outdoor play	I think another knowledge gap is an understanding of the specific mechanisms through which active outdoor play has a positive effect e.g. is it the physical activity, the fresh air, the natural light, the air quality etc which makes a difference? Knowing which specific aspects are beneficial helps harness these effects and influence policy.
			Injury	There are quite a lot of gaps in the risky play literature - not much on injuries and very few high quality studies.
4	Other feedback	32	Relation with UN SDGs	UN SDG's are of such broad scope this project should not stretch its purpose to simply say it is in alignment. Often simply performative academic activity.
				Important to the SDGs, but efforts should be made to make an even clearer connection - not evryone reading this position statement is going to make the connection so best for us to be explicit with our efforts/interion; will there be a glossary for key terms?; watch for inconsistent use of the Oxford comma; some sections aren't overly lay; references and citations are missing throughout
			Equity, Diversity, and Inclusion considerations	we are still moving in the wrong drection with respect to equity, both within and across countries; this will continue to limit and decrease access to outdoor play for the most vulnerable (and a growing portion of the medium vulnerable); unless this field takes the social determinants of health into account, along with any other field interested in health, these inequities will continue to grow
				i think there is a need to disentangle active outdoor play and outdoor PA since the statement will include all ages
				This updated AOP statement and evidence could include an explicit critique of systemic and intersectional marginalization in access to and engagement with AOP, issuing a call to collective global action to address these inequities.
			Education/learning outcomes	Education & Learning feels somewhat marginalized in a health-focused statement. Further early childhood is not conceptually well represented under a K-12 education bias.
			Economic benefits	Benefits for the national economy

## Sheet: R2 (all valid cases)
Section	Text	Aspects	Quantitative Responses (n)
			Strongly agree	Somewhat agree	Neither agree nor disagree	Somewhat disagree	Strongly disagree	Non response		Strongly agree & somewhat agree (%)
1	Introduction/ Play-amble	Clarity	83	11	0	0	2	1		0.979167
		Agreement	77	17	0	0	2	1		0.979167
		Alignment	81	13	0	0	2	1		0.979167
2	2025 Position Statement	Clarity	82	12	1	1	1	0		0.969072
		Agreement	82	11	1	3	0	0		0.958763
		Alignment	86	7	3	1	0	0		0.958763
3	Evidence 1: Movement Behaviors	Clarity	78	17	0	1	1	0		0.979381
		Agreement	71	22	1	1	2	0		0.958763
		Alignment	75	18	2	0	2	0		0.958763
4	Evidence 2: Health & Well-being	Clarity	84	11	1	0	1	0		0.979381
		Agreement	86	8	1	1	1	0		0.969072
		Alignment	89	6	1	0	1	0		0.979381
5	Evidence 3: Risky Play	Clarity	87	11	1	0	1	0		0.98
		Agreement	89	8	1	1	1	0		0.97
		Alignment	92	6	1	0	1	0		0.98
6	Evidence 4: One Health	Clarity	88	9	0	0	2	1		0.979798
		Agreement	84	11	1	1	2	1		0.959596												0.98
		Alignment	87	8	2	0	2	1		0.959596												0.96
																						0.96
7	Evidence 5: Nature & the Environment	Clarity	84	9	1	2	2	2		0.94898
		Agreement	79	12	2	2	2	2		0.938144
		Alignment	84	9	2	1	2	2		0.94898
8	Evidence 6: Social Capital	Clarity	71	16	4	4	2	2		0.896907
		Agreement	70	18	5	5	1	1		0.888889
		Alignment	74	16	4	3	1	1		0.918367
9	Evidence 7: Education	Clarity	80	18	0	1	1	0		0.98											0.949495
		Agreement	73	23	1	1	2	0		0.96											0.919192
		Alignment	77	19	2	0	2	0		0.96											0.927835
10	Evidence 8: Indoor Time	Clarity	72	22	3	0	2	1		0.949495
		Agreement	72	19	2	5	1	1		0.919192
		Alignment	74	16	3	3	1	2		0.927835
11	Emerging areas	Clarity	85	12	0	0	2	1		0.979798
		Agreement	84	10	1	2	2	1		0.949495
		Alignment	85	10	2	0	1	2		0.969388
12	Recommendations-Sectoral	Clarity	72	14	2	8	1	2		0.886598
		Agreement	72	11	3	10	1	2		0.85567
		Alignment	75	11	4	6	1	2		0.886598
13	Education and schools	Clarity	81	14	1	0	2	1		0.969388
		Agreement	77	19	1	0	2	1		0.969697
		Alignment	81	13	1	1	2	1		0.959184
14	Urban and community planning	Clarity	80	14	0	0	2	3		0.979167
		Agreement	77	18	0	0	2	3		0.979381
		Alignment	79	12	2	0	2	4		0.957895
15	Public awareness	Clarity	82	13	0	1	2	1		0.969388
		Agreement	73	19	3	2	2	1		0.929293
		Alignment	78	16	1	1	2	1		0.959184
16	Media	Clarity	88	6	0	1	2	3		0.969072
		Agreement	87	6	2	1	2	2		0.94898
		Alignment	87	8	1	0	2	2		0.969388
17	Research Monitoring	Clarity	76	16	0	0	2	3		0.978723
		Agreement	78	12	1	2	2	2		0.947368
		Alignment	84	7	2	0	2	2		0.957895
18	Recommendations-Individual	Clarity	78	11	3	2	1	2		0.936842
		Agreement	76	11	4	4	0	2		0.915789
		Alignment	80	8	4	3	0	2		0.926316
19	Educators and community leaders	Clarity	84	9	0	0	3	1		0.96875
		Agreement	81	9	2	0	3	2		0.947368
		Alignment	82	10	1	0	3	1		0.958333
20	Health professionals	Clarity	74	17	1	1	1	3		0.968085
		Agreement	75	14	3	1	1	3		0.946809
		Alignment	77	13	2	1	1	3		0.957447
21	Researchers	Clarity	84	7	0	0	2	4		0.978495
		Agreement	83	7	1	0	2	4		0.967742
		Alignment	83	5	1	0	2	6		0.967033
22	Society	Clarity	76	11	1	0	2	7		0.966667
		Agreement	76	10	2	0	2	7		0.955556
		Alignment	76	10	3	0	2	6		0.945055

## Sheet: R2 (complete cases)
Section	Text	Aspects	Quantitative Responses (n)
			Strongly agree	Somewhat agree	Neither agree nor disagree	Somewhat disagree	Strongly disagree		Strongly agree & somewhat agree (%)
1	Introduction/ Play-amble	Clarity	66	9	0	0	1		0.986842
		Agreement	64	11	0	0	1		0.986842
		Alignment	66	9	0	0	1		0.986842
2	2025 Position Statement	Clarity	66	8	1	1	0		0.973684
		Agreement	68	5	1	2	0		0.960526
		Alignment	70	4	2	0	0		0.973684
3	Evidence 1: Movement Behaviors	Clarity	61	14	0	1	0		0.986842
		Agreement	56	17	1	1	1		0.960526
		Alignment	59	14	2	0	1		0.960526
4	Evidence 2: Health & Well-being	Clarity	68	7	1	0	0		0.986842
		Agreement	67	7	1	1	0		0.973684
		Alignment	70	5	1	0	0		0.986842
5	Evidence 3: Risky Play	Clarity	65	8	1	1	1		0.960526
		Agreement	63	9	2	1	1		0.947368
		Alignment	66	6	2	1	1		0.947368
6	Evidence 4: One Health	Clarity	58	13	2	1	1		0.946667
		Agreement	58	11	3	3	1		0.907895
		Alignment	60	11	2	2	1		0.934211
7	Evidence 5: Nature & the Environment	Clarity	59	14	2	0	1		0.960526
		Agreement	59	14	1	1	1		0.960526
		Alignment	58	13	2	1	1		0.946667
8	Evidence 6: Social Capital	Clarity	68	7	0	0	1		0.986842
		Agreement	67	6	1	1	1		0.960526
		Alignment	67	7	1	0	1		0.973684
9	Evidence 7: Education	Clarity	68	7	0	0	1		0.986842
		Agreement	66	8	1	0	1		0.973684
		Alignment	67	6	2	0	1		0.960526
10	Evidence 8: Indoor Time	Clarity	60	9	1	6	0		0.907895
		Agreement	61	7	2	6	0		0.894737
		Alignment	61	8	2	5	0		0.907895
11	Emerging areas	Clarity	68	6	1	0	1		0.973684
		Agreement	66	9	0	0	1		0.986842
		Alignment	68	7	0	0	1		0.986842
12	Recommendations-Sectoral	Clarity	64	11	0	0	1		0.986842
		Agreement	63	12	0	0	1		0.986842
		Alignment	65	8	2	0	1		0.960526
13	Education and schools	Clarity	66	9	0	0	1		0.986842
		Agreement	61	12	1	1	1		0.960526
		Alignment	63	11	1	0	1		0.973684
14	Urban and community planning	Clarity	70	4	0	1	1		0.973684
		Agreement	70	3	1	1	1		0.960526
		Alignment	69	5	1	0	1		0.973684
15	Public awareness	Clarity	64	11	0	0	1		0.986842
		Agreement	65	8	1	1	1		0.960526
		Alignment	71	3	1	0	1		0.973684
16	Media	Clarity	66	7	1	2	0		0.960526
		Agreement	66	6	1	3	0		0.947368
		Alignment	68	4	2	2	0		0.947368
17	Research monitoring	Clarity	68	6	0	0	2		0.973684
		Agreement	68	5	1	0	2		0.960526
		Alignment	69	5	0	0	2		0.973684
18	Recommendations-Individual	Clarity	63	12	0	1	0		0.986842
		Agreement	64	10	1	1	0		0.973684
		Alignment	67	7	1	1	0		0.973684
19	Educators and community leaders	Clarity	70	5	0	0	1		0.986842
		Agreement	69	5	1	0	1		0.973684
		Alignment	71	3	1	0	1		0.973684
20	Health professionals	Clarity	64	10	1	0	1		0.973684
		Agreement	66	7	2	0	1		0.960526
		Alignment	64	8	3	0	1		0.947368
21	Researchers	Clarity	68	7	0	0	1		0.986842
		Agreement	67	8	0	0	1		0.986842
		Alignment	68	6	1	0	1		0.973684
22	Society	Clarity	70	5	0	0	1		0.986842
		Agreement	70	4	1	0	1		0.973684
		Alignment	70	5	0	0	1		0.986842

## Sheet: R2 Qualitative feedback
	Qualitative Responses
Section	Text	Number of responses	Theme	Comments received
1	Introduction/Play-amble	24	Children's Rights	Can we say somewhere that AOP is a fundamental human right for all, especially our children
				It's strong on the instrumental value of outdoor play, but I'd like to see a nod to its intrinsic value and significance, perhaps via a ref to the UNCRC and/or a clause on play as 'emblematic of a happy, healthy human childhood.'
			Clarity	I think the pre-amble reads well and appreciate the direction that the updated Position Statement has gone, highlighting the need to consider the benefits of active outdoor play to all individuals, not just children, and focusing on the holistic benefits of active outdoor play, and recognizing, importantly, that active outdoor play can address global challenges. This really recognizes the broader…
				Where it says "recommendations for individual and community actors" I'm not a fan of the word actors in this context. Perhaps a rewording of something like "individuals, organizations, and communities
			Inclusion	My only suggestion would be in the second paragraph. You state "regardless of age, background, or ability" but does this also include race? Socioeconomic status? I'm just wondering if there's a more inclusive way to state this.
				This isn't an essential change by any means but I just wonder if "regardless of age, background, or ability" full covers all aspects of identity that should be acknowledged within this statement. I wonder about adding something like "perspective" or "identity" as "background" doesn't quite seem to capture it all.
			Local impacts	It's often the case that decision-makers are only interested in local impact, so it may be beneficial to add the local (and national?) elements from the end of the statement to include in the first sentence of para. 2. Afterwell, do we not want a world were play is addressing challenges at all levels?
2	2025 Position Statement	28	Use of term recreate	And, me personally I have a problem with the word "recreate" or "recreation" (and I teach that my students), because the term is composed of the Latin word creare (= to create, produce) and the prefix re (= again), it expresses the renewal, re-creation of something that already existed in a certain form, the return to the original state, the achievement of the original quality..." (Hodáň and Dohn…
				The word "recreate" seemed out of place, to me, and those reading the statement might not fully understand the meaning of it. Can this be replaced with another word?
				I am not sure the term 'recreate' would be universally understood in the manner it is meant here
				I think the word 'recreate' is clumsy - 'play' fits better and can be applicable to both adults and children.
				Might consider changing the word recreate
			Fundamental Right	I just wondered about putting in that it is a fundamental right (as well as being beneficial)
				Also, integrating the UN's statement of play as being a fundamental right of the child might also amplify the significance of outdoor play.
			Too broad in scope	This almost feels too broad to me.
				This new statement, to me, seems to be trying to do too much. Four sentences is too much I believe. The sentence about global challenges seems out of place. 'Holistic health and well-being' doesn't quite work for me. Saying 'is beneficial' doesn't make it clear how beneficial (if it is only slightly beneficial then the rest of the text loses its impact). I preferred the version I read in the firs…
			Consideration of all ages	I wonder whether play is translatable to older folks and so I would encourage consideration of using the term active outdoor play and movement. Many 'adults' would not see their time outdoors as 'play'. Since you greatly expanded the scope for this statement, I don't think AOP is the most accurate term to use and it both dilutes (by adding adults) and confuses the message (as most adults won't re…
				I'd say people (throughout the age spectrum) or something that confirms this is for all ages
				It might be worth adding "for people of all ages" or something similar to communicate that outdoor play is not only for kids
			Contextual factors	People across cultures and continents are living in urban areas and it might be strategic to use natural environments or maybe green spaces and not only nature.
			Environmental benefit	How does active play benefit the environments and the planet?
3	Evidence 1: Movement Behaviors	40	Generalizations in statement	I agree but Ialso feel that the passus ignored that not all outdoor environments foster a sense of ..... A bit like my former comments, the qualities of outdoor environments are somewhat ignores. Let's say outdoor environment influence by strong traffic or unsafe environment.
				I like the last statement but doesn't seem to be supported by evidence - can any support for this statement be provided? I'm also not convinced it applies to ALL outdoor environments. i would suggest either qualifying 'outdoor environment' (ie what kind of OEs) or else qualify with a 'can foster' - as it reads it seems to be stated as a universal 'fact'
				Not all outdoor environments foster a sense of playfulness. Obviously roads don't, but even many playgrounds are so badly designed that they don't afford play
				The second sentence suggests that it is purely the existence of the outdoor space that fosters the playfulness rather than its features, quality, or proximity. This can be true for some people (think skateboarders, parkourists, most children), but if play has not been embedded as a function of design, then it may do nothing to foster participation. It's too specific for the statement but consider…
				"Outdoor environments SHOULD foster a sense of playfulness" (because many don't...)(
			Inclusive language	From an inclusivity lens I don't like the "sit less".
				Sit less is language that aligns with ableism. Recommendation to remove this phrase as move more gets at 'sitting less'
				"Sit less" - implications on people with disabilities?
				"Sit less" is not an inclusive statement. While meant to be inspiring "sit less" doesn't represent the population that is unable to stand at all. I think it should be eliminated all together to and as such to remain an inclusive statement - "Move more, sleep better and play longer."
				This could be stated with more inclusive language by removing 'sit less' and just keeping 'move more'. Also, the last sentence seems somewhat odd, does the outdoors entice more spontaneous activities compared to indoors? Is there evidence to support that?
4	Evidence 2: Health & Well-being	24	Inclusive language	In the last sentence could we include all abilities? So it would read: Playing outdoors can offer an opportunity for people of all ages and abilities to connect with each other, nature, and within themselves in ways....
				Playing and recreating' to make the language more age-inclusive?
			Other benefits	Not just active outdoor play. It is crucial to support all kinds of outdoor play. Also, there are benefits for eye health (myopia) and for diverse gut microbiome
5	Evidence 3: Diverse learning opportunities	22	Applicability for all ages	Not sure how applicable this statement is across the life course. Have studies looked at this in adults?
				This statement is very clearly directed toward children as it is focused on school. Or at least that how I read it. How would this apply to 'all ages' ?
			Applicability for all ages/settings	the first statement seems to apply only to formal (and as I read elementary/high school) curricular settings - is that meant to be the case? In some ways it makes it feel like the first statement only applies to children.
			Health benefits	could add the emotional domain here. Mental health benefits should not get lost.
6	Evidence 4: Risky Play	35	Terminology	I'm not sure if mental toughness is the best concept, is this the one used in literature?
				Would mental toughness an accessible term for lay people?
				If you are going to use the phrase 'physical literacy' I would suggest that you add it to the glossary of terms -- it isn't necessarily understood well by all intended audiences, and isn't necessarily intuitive (when most people only associate literacy with reading/language). Also I'm not sure I would agree with 'taking risks within your comfort zone' - as the risky part is that it is usually sli…
				Not sure what "mental toughness" is - is it different from resilience? It also promote risk management skills - paper in development
				Would mental toughness not fall under the umbrella of resilience? Seems slightly redundant.
				It would be good to double check if 'mentally challenging' and 'mental toughness' are the words used within the given references, since there is a range of ways these are often worded in the literature (ie. 'cognitive challenges'; mental health, etc.).
				typo play-an should read play - an. 'mental toughness' rings a little of toxic masculinity. Would rather 'mental resilience'
			Other benefits	It may come up in a later section but being in the outdoors to recharge, repair and reflect may also build resilience and confidence
				I think the evidence also specifics its support for risk-management skills. Recommend adding physical literacy and definition to the glossary.
7	Evidence 5: One Health	29	Statement too broad	This again just feels too broad. For example the first sentence may apply to adults but not to a child that is "in play" outside. They play because it's natural, not because it's a pathway to a healthier planet. So maybe it's just a case where context matters with this...
				I find this a little too 'all encompassing' It is not really clear WHY and I think it would be more convincing is the link were clearer. I agree with the point but I'm not sure it would be compelling to someone not working in this field.
			Connection with environmental sustainability	I think the connection to sustainability should not be stated as direct but something like "outdoor play fosters environmental stewardship and connection to nature, contributors of healthier communities, stronger ecosystems, and a more sustainable planet" Otherwise, it sounds like outdoor play is the solution to all problems, and it's not. Education continues to be an important mediator of outdoo…
				I think this is an overstatement (especially parts about th environment gaining from human presence) and going beyond the data
				Relationship based. When we introduce individuals of any age to the outdoor world, we begin a relationship with that world. As we continue to teach and foster that relationship, the individual will grow and develop their love and concern for the outdoors. It is the relationship that is the important piece. We do not love and protect that which we do not know.
8	Evidence 6: Environmental stewardship	32	Terminology	The Outdoor ECE Framework uses "Fostering Environmental Relationships" over "Environmental Stewardship". This change was due made based off recommendations during the consultation process. To be consistent in language this could be adjusted.
			Evidence	In general... there is the reviews behind, which I have not seen. But I think the few references mentioned here are not the central back up of this theme? Soga and Gastons work.... The group behind Barragan-jasons metastudies etc. Chawlas nice 2020 review on creating a constructive hope. Specific remarks " connection to nature...ad: "and places". A bit overlap with one health theme.... maybe dele…
				There are statements of fact without citations in here. That may reduce the impact of the sentences.
				claiming that the references, 60-63, demonstrate that outdoor play results in a lifelong sens of environmental stewartship is a stretch I think
				saying OP instills a lifelong sense of environmental stewardship seems an overstatement to me.. sure it can for some people but I doubt causal evidence supports this..
				It's not clear if the referenced studies support the statement regarding a "lifelong" sense of environmental stewardship.
			Clarity	'powerful adaptive strategy by building resilience and cultivating a proactive commitment to protecting the planet' - still feels too vague and unconnected. Building resilience personally? or building climate-resilient environments? Not clear. 'Cultivating proactive commitment...' also not clear what is meant here. The last statement - I like the idea of an intergenerational culture - but don't f…
9	Evidence 7: Social Capital	14	Terminology	Not sure "vibrant communities" will create and support those. "vibrant" might not be the right word. Or, the last sentence can be merged with the previous sentence.
				what is meant here by a 'vibrant community'? and depending on what that is I'm not sure it automatically follows that safe and supportive environments are created... I feel like the last statement needs to be rephrased/clearer - but I can't think of a specific recommendation right now :(
			Evidence	Last sentence lacks supporting evidence. A vibrant downtown nightlife is not the type of scenario that is encouraging AOP for all, so some specific citations would help clarify.
				Feels like some of the research on prosocial behaviour outdoors could be helpful here
			Inclusion	maybe "celebrate cultural traditions and DIVERSITY"?
				Any specific acknowledgment here for Indigenous ways of knowing and being?
10	Evidence 8: Indoor Time	35	Contextualization/nuance needed	While many of the responses received shared concerns about the way the statement was phrased, there were also valid concerns about being mindful of the context such as the weather and outside pollutants, as well as life constraints and societal norms.
				I am not sure about this one. Some Canadians spent lots of time indoors during the winter but workout and have play spaces in their homes and community centers. I think this could hit some folks the wrong way and so some rewording here would be helpful.
				I think this statement is OK provided that risks of outdoor spaces are also acknowledged (e.g. outdoor air pollutants)
				I'm not so sure I'd caution people to 'beware of' being indoors. Is this to suggest that being outdoors is better than being indoors in general or to suggest that outdoor active play is 'better than' indoor active play? Any activities that can get people playing in or out of doors are worthwhile and I'm not too sure if there is a need to pit these against each other. Studies have shown benefits o…
				don't know that it is helpful to vilify 'indoors' - spending time indoors isn't always a choice - some kids live in unsafe neighbourhoods, or have little access to appealing/supportive/healthy outdoor environments.
				Being indoors can also be good for people. The problem is the excessive of indoor time and leisure activites.
				I find this a bit scaremongering and don't think it's helpful to vilify being indoors. Being indoors is a necessity for most people due to work commitments, childcare, outdoor access etc and I don't find it helpful to posit one against the other. Research suggests green time is a good counterbalance to screen time. Phrasing it as a counterbalance rather than an antidote suggests that both being i…
				It is unclear whether engaging in active play outdoors is still health protective than staying indoors when outdoor air quality is bad (e.g., wildfire).
				I also think that this statement seems overly negative and the messaging almost seems like it is trying to scare people into going outside. I don't agree with that approach as people can be active and healthy indoors as well.
			Inclusion	This statement is quite bold to make for everyone. There are factors to consider for some groups (eg those with chronic disabilities and diseases) where indoor active play may be a safer and more equitable option. I'd like to see this be considered within this statement.
11	Emerging Areas	42	Inclusion	The questions around risky play center able-bodied individuals; consider shifting to be more inclusive
				Reframe a deficit approach when it comes to looking beyond the Global North. What can we learn from regions where active outdoor play is more and less prevalent?
				What can we learn from regions where active outdoor play is less prevalent? - add less / more prevalent...
			Indigenous perspective	Can outdoor play help reframe understandings of humanity's place in the planet through indigenous and more-than-human thinking?
			Digital media	I really like the way that these questions are phrased and the lead-in and ending statements to this section. I feel like the last statement could be broadened, going beyond the idea of social media posing risks to mental health. Social media is one thing, but not everything - and I feel like it's more about rising mental health issues, loss of social connections, connections within communities, …
				I'm not sure about focusing on social media specifically because concluding that it is 'negative' is over simplistic (the evidence is much more nuanced). I would make this point about the digital age more broadly.
			Co-located play opportunities	could we add something about co-located play opportunities - combining ages? Could co-located outdoor play settings, that invoke engagement and interaction between children and older adults benefit both populations?
			Implementation	I don't necessarily agree with these research questions. I would like to see the money put into the movement for doing.
12	Recommendations-Sectoral	30	Inclusion	In the last item, "physical, visual, sensory and intellectual disabilities" may not be fully inclusive. I would say "all abilities, experiences, and backgrounds among equity-denied communities.
				I would like to see more focus on equity - such as making sure that these opportunities are available for the communities that most need them. There's lots of evidence of the equigenic effects of nature
				Also important to highlight how active outdoor play promotes systematic changes towards the Truth and Reconciliation Commission of Canada: Calls to Action
				I think these are good statements around recommendations for various sectors. I did find the statement of expanding funding for play-friendly infrastructure, particularly in urban areas, suprising, as I wondered why the focus is on urban areas? This statement might be perceived negatively by those in rural settings who already are at a disadvantage in terms of access to play-friendly spaces. Just…
				Could consider changing to the following: Diversity considerations includes increased accessibility for children/adults with physical, developmental, visual and/or sensory differences or those among equity-denied communities.
			Evidence	Whilst I agree with these suggestions from personal experience, I'm generally not convinced that the research/data supports it with the certainty portrayed in the statements.
			Educational settings	Ensure that Active Outdoor Play is an integral element of educational curricula
				It would be very helpful to add a bullet point on education/schools - eg updating education acts to include outdoor play, encouraging policy about outdoor play at the provincial level of MOEs (at all levels, not just early learning), updating recess and lunch policies, awareness to unions and trustees, youth voices, right to play, sustainable schoolyards, access to safe and accessible space for p…
				I wonder if it might be beneficial to also acknowledge the importance of pedagogical and curriculum documents in supporting active outdoor play. We have many guiding documents from the early years to school age and very little focus is given to outdoor play within them. This needs to be seen as a responsibility for not just the World Health Organization and United Nations, but also all educationa…
			Other areas	An emphasis on collaboration across sectors might be supportive. For example, school grounds and playgrounds are often owned and maintained by the municipality, not the school district, which creates challenges when altering or changing infrastructure.
				All good. Though I would love to see somewhere in the statement that we encourage thinking about AOP outside of the traditional children's play areas (like parks, trails, even schools) and instead encourage ways to think about how to whole communities to integrate play-friendly infrastructure. This is often a limiting factor for municipalities/planning depts - sure shore up the traditional spaces…
				Insurance is a problem for active outdoor play. I'm not sure if it fits in this section or research. ANd where does Personal responsibility importance. Fit. We definitely don't need over regulation
				I would suggest including additional sectors in the statement including urban planning and design, government, sport and recreation, arts and culture, etc..
13	Education and schools	31	Inclusion of all ages	Unclear in first statement if 'school curricula' only refers to ECE - I'm assuming you mean beyond the early years but it somehow reads a bit like it only means early school.
				Should the third bullet point include all levels (ECE, primary, secondary, postsecondary, adult ed, and community
				I think the first recommendation should not be limited to early education but should include education for all children up to age 18
				Mandate daily AOP in ALL childhood education - not just early childhood
			Outdoor learning	"outdoor learning" is being used more and more in the literature. "Outdoor classrooms" can sometimes be perceived as a built classroom/environment, which costs money. "Nature based learning" is used, but there is still uncertainty and question marks around the use and meaning of the word nature. I'm biased here, but wondering if the last bullet point can be "Promote outdoor learning to encourage …
				Instead of "classrooms" using "learning environments" is more inclusive. This change in language would include not only "classrooms" but licensed/unlicensed child care centres and home child care programs, EarlyON and family services, etc.
			Recess	While outdoor play can be "mandated" in ECEs, it is harder in schools, at least in BC where teachers are assured their independence. You can only encourage it and create the conditions for it to thrive. You could however end the practice of indoor recess
				Is there are play for 'integrate physically active learning' into curriculum delivery? Beyond just promote outdoor classrooms? Mandate PA time - a clear action would be increase recess time (they have pulled it back and back in recent years, so even if it is a great outdoor playspaced, there is barely any time to 'play')
				I think this section deserves more...more attention of recess and lunch (active outdoor playtime for all, not just early childhood) as well as reconsider design of schoolyards to support outdoor play and learning - again I can help here - I find that education needs more guidance and this larger position statement, if it has more specific recommendations, can really be a powerful tool for change …
			Teacher training	Mentoring is highly effective in shifting teacher practice. Can you be more explicit about the importance of mentoring programs and communities of practice for educators?
				I think the teacher training element could be more explicit here. I also think there could be mention of appropriate outdoor spaces for play in education centres (like shaded areas in hot climates for example).
				Provide opportunities to educate educators.
14	Urban and community planning	19	Evidence	is the research on playful/playfriendly environments sufficient to make these recommendations?
			Climate Change	Perhaps add a statement that urban planners should have stipulated how to implement these initiatives taking into account our changing climate with the health and safety of citizens in mind (e.g. flash flooding, typhoon/monsoons (e.g. Phillipines), heatwaves, excessive cold)...cities need to weather-proof their designs and plans.
15	Public awareness	24	Inclusive language	I strongly recommend changing the term "Elderly" to an approved age-inclusive term such as "older people" or "older adults". "Elderly" is now widely considered to hold ageist connotations and is not recommended to be used.
				Spell out ISPAH in full. Rather than elderly, use the term older adults.
				I would add something about encouraging people of all abilities to engage in outdoor play and for communities to showcase the accessible outdoor play options in their community to contribute to a cultural shift where all people see themselves outdoors
				Perhaps add a bullet point to promote importance of incorporating girls and JEDI principles for gender, sex, ethnicity, etc.
			Diverse contexts	Maybe try to include some examples outside of the Anglosphere (e.g., Agita Mundo in Brazil). If you are citing this kind of initiatives, references could be useful
			Evidence	I think there are great examples of initiatives in here. I would add in references (with links) to these. I wasn't aware of the Let Grow initiative, but can see why it's in here, and the value of it. I think the idea of addressing concerns and promoting benefit-approaches to all ages should be expanded to abilities (similar to the way the position statement is worded)...I'm not sure you would the…
			Clarity	Unclear how intergenerational play foster community connections specifically. Community connections are best fostered by play within communities, on streets, doorstep play, children welcome in public space. I agree intergenerational play is great but the connection here isn't obvious. I am also unsure what 'ecosystems' means in this context.
16	Media	23	Diverse contexts	the last bullet is very circumpolar region centric.
				Third bullet point could also include with diverse geographic and cultural representation.
				Try to give exemples of tropical countries as well.
				The winter stories feels localised and irrelevant to many southern hemisphere countries. Perhaps offer a counterpoint about heat impacts. Spaces activated by weather types has value here e.g. Gothenberg's (Sweden) rain playground story.
			Evidence	I think these are valid points, but it's not clear why these specific strategies were mentioned, in terms of shifting media attention. Is there literature to support that these would be the most appropriate strategies/consensus amongst the group that these should be prioritize? Sorry, it just wasn't clear why these were chosen as bullet points.
17	Research monitoring	10	Beyond universalized benchmarking	I think the global matrix is important... but it is also problematic because of so many cultural differences. I think global benchmarks should be handled with care / critiquicly... I think 1 and 3 are the most important....
				These feel very quantitative in nature (e.g. benchmarks). I feel like multi-methods approaches (particularly qualitative data, and data prioritizing the child's voice and agency) in research can better capture the holistic benefits of active outdoor play and tell a deeper story of its importance. I think its about more than just trends in participation.
				I am curious about the idea to create a benchmark for outdoor play. Is this something that really needs to be "standardized" and prescribed in such a way? There are many issues with benchmarks, specifically for marginalized group. I don't fully agree with the idea of creating benchmarks for outdoor play but would support a general guidelines.
18	Recommendations-Individual	20	Contextual factors	Under the final bullet point, can we include more broad language? For example, with wild fires on the West Coast? Maybe "Stay informed with weather and other related phenomena to ensure safe participation."
				A problem arises for the last point where people will decide it is too dangerous to go/play outdoors, and in many climates, this equates to most days for many months of the year. Suggest rephrasing.
			Community role	We need active outdoor adult participants to lead children and offer experiences - it must be a community of active outdoor people
				I think these are valid ideas, but the idea of embracing active transportation, making active outdoor play a part of your daily routine, etc., can be quite hard for individuals, for various reasons, as we know. It's perhaps the choice of "embrace" and "make". I recognize that the previous statement discusses the systemic barriers that individuals face to adoptiing outdoor play, active transportat…
19	Educators and community leaders	11	Recommendations	Include something related to "buy less, play more". Encourge people to buy second hand or choose not to buy excessively, becoming aware of consumerism.
				I'm concerned that, if we do not take the time and resources to adequately inform and equip the educators, the results will be less than optimal.
20	Health professionals	23	Broaden list of targeted professionals	Perhaps add a statement about including the promotion of AOP in the curriculum of undergraduate or postgraduate physiotherapy and occupational therapy courses so that graduates include AOP at the beginning of their practice?
				why only medical trainees?
				Could there be an employer action here as well?
				Bullet point 1: include recreation therapists along with physio and OT. Bullet point 2: state educate medical trainees and allied health professionals...
				In first paragraph I'd add behaviour change coaches as a key healthcare professional.
				Families & caregivers
				Could you incorporate Forest Therapy practitioners into the list of healthcare practitioners
21	Researchers	13	Inclusion	For the first sentence, "equity diversity inclusion and accessibility [EDIA] considerations"
			Measuring play	I would like to see something about measurement here, and maybe even definition. It just seems quite fundamental to any research in the area - how do we measure play?
22	Society	13	Inclusion	Throughout this doc, missing a native/indigenous emphasis. Native groups should be included in collaboration.
			Actors	Not quite clear who this is aimed at... but doesn't hurt to include ;)
				who are the actors in this?

## Sheet: R3 Participant
	Partcipants who responded				Participants who responded
Country	n	%		Sector	n	%
Australia	8	0.041		Early childhood education	47	0.239796
Brazil	3	0.015		Elementary to secondary school	11	0.0561224
Canada	114	0.582		Health professional	5	0.0255102
China	3	0.015		Allied health professional (e.g., public health professional, physiotherapist, nurse, dietitian, occupational therapist)	9	0.0459184
Colombia	1	0.005		Fitness professional (e.g., kinesiologist)	3	0.0153061
Czech Republic (Czechia)	1	0.005		Professor/researcher	89	0.454082
Denmark	6	0.031		Non-governmental organization staff or board member	13	0.0663265
Fiji	1	0.005		Government	11	0.0561224
Finland	1	0.005		Other, please specify	8	0.0408163
France	2	0.01
Germany	2	0.01		Total	196	1
Greece	1	0.005
Indonesia	1	0.005		Note: Others included Outdoor sports and Education, Horticulture/Organic farming, Teachers Education, Finance and Banking, Child Care Licencing, and Camp/Outdoor Education.
Ireland	1	0.005
Italy	1	0.005
Japan	2	0.01
Kenya	3	0.015
Mexico	1	0.005
Nepal	1	0.005
Netherlands	1	0.005
New Zealand	3	0.015
Norway	4	0.02
Philippines	1	0.005
Poland	1	0.005
Portugal	2	0.01
Qatar	1	0.005
Serbia	1	0.005
Slovakia	5	0.026
Slovenia	2	0.01
South Africa	1	0.005
Spain	1	0.005
Sweden	1	0.005
Taiwan	4	0.02
Turkey	1	0.005
United Arab Emirates	1	0.005
United Kingdom	8	0.041
United States	4	0.02
Uruguay	1	0.005
Total	196	1

## Sheet: R3 (all valid cases)
n=204
Section	Text	Aspects	Quantitative Responses (n)
			Strongly agree	Somewhat agree	Neither agree nor disagree	Somewhat disagree	Strongly disagree	No response		Strongly agree & somewhat agree (%)
1	Introduction/ Play-amble	Clarity	156	42	1	3	2	0		0.970588
		Agreement	194	44	2	4	2	2		0.96748
		Alignment	192	45	3	3	2	4		0.967347
2	2025 Position Statement	Clarity	195	33	3	3	3	0		0.962025
		Agreement	193	32	3	4	3	1		0.957447
		Alignment	191	26	7	3	3	0		0.943478
3	Evidence 1: Movement Behaviors	Clarity	198	30	1	2	3	0		0.974359
		Agreement	193	33	3	5	2	1		0.957627
		Alignment	195	26	2	3	2	2		0.969298
4	Evidence 2: Health & Well-being	Clarity	197	23	2	2	3	0		0.969163
		Agreement	196	26	2	3	3	0		0.965217
		Alignment	197	17	4	0	3	0		0.968326
5	Evidence 3: Risky Play	Clarity	195	27	3	4	1	1		0.965217
		Agreement	193	24	3	5	2	1		0.955947
		Alignment	196	19	4	2	1	1		0.968468
6	Evidence 4: One Health	Clarity	194	25	3	2	2	3		0.969027
		Agreement	193	29	3	3	3	2		0.961039
		Alignment	193	21	3	3	2	3		0.963964
7	Evidence 5: Nature & the Environment	Clarity	194	32	4	3	1	2		0.965812
		Agreement	189	34	5	7	1	2		0.944915
		Alignment	190	23	6	3	2	3		0.950893
8	Evidence 6: Social Capital	Clarity	194	24	2	3	1	4		0.973214
		Agreement	192	26	4	2	2	4		0.964602
		Alignment	187	18	8	3	1	5		0.9447
9	Evidence 7: Education	Clarity	200	22	1	0	3	0		0.982301
		Agreement	197	24	3	0	3	1		0.973568
		Alignment	196	21	5	1	2	0		0.964444
10	Evidence 8: Indoor Time	Clarity	191	15	4	2	3	4		0.95814
		Agreement	192	21	3	3	2	4		0.963801
		Alignment	190	19	6	1	3	4		0.954338
11	Emerging areas	Clarity	194	28	1	2	2	5		0.977974
		Agreement	193	28	1	2	3	5		0.973568
		Alignment	194	27	1	1	2	6		0.982222
12	Recommendations	Clarity	192	20	2	1	3	6		0.972477
		Agreement	192	27	1	1	3	7		0.977679
		Alignment	190	21	4	2	2	6		0.96347
	Perception of importance
			Yes	Unsure	No	No response				Yes (%)	Unsure (%)	No (%)
13	Others: Importance for public health		197	1	0	6				0.994949	0.00505051	0
14	Others: Importance for planetary health		180	13	4	7				0.913706	0.0659898	0.0203046
15	Others: Importance for UNSDGs		177	19	2	6				0.893939	0.0959596	0.010101
16	Others: Importance for you/your job		185	7	3	9				0.948718	0.0358974	0.0153846

[truncated: 2 more sheets: R3 (complete cases), R3 Qualitative feedback]
